# Supplementary material for: Thiazole/Thiadiazole/Benzothiazole Based Thiazolidin-4-One Derivatives as Potential Inhibitors of Main Protease of SARS-CoV-2
Source: Molecules. 2022 Mar 28;27(7):2180. doi: 10.3390/molecules27072180 (PMC9000570; doi:10.3390/molecules27072180)
Supplement: Supplementary file 1 [file molecules-27-02180-s001.zip]

Archive with 1 entries (1 files):
- molecules-1638214-supplementary.pdf
